# Supplementary material for: Identification and Characterization of a Polyethylene-Degrading Fungus Aspergillus sydowii Isolated from Soils of Waste Disposal Sites
Source: Molecules. 2026 May 7;31(10):1557. doi: 10.3390/molecules31101557 (PMC13209233; doi:10.3390/molecules31101557)
Supplement: Supplementary file 1 [file molecules-31-01557-s001.zip]

Archive with 1 entries (1 files):
- molecules-4245209-supplementary.pdf
